# Supplementary material for: Positive and negative regulation of the Fcγ receptor–stimulating activity of RNA-containing immune complexes by RNase
Source: JCI Insight. 2023 Aug 22;8(16):e167799. doi: 10.1172/jci.insight.167799 (PMC10543717; doi:10.1172/jci.insight.167799)
Supplement: Supporting data values [file jciinsight-8-167799-s108.xlsx]

## Sheet: 1E
Figure 1E
HEL-immune complex concentration (serial dilutions)	1	1:2	1:4	1:8	1:16	1:32	1:64	1:128
GFP expression (%)	98.5	95.2	90.7	82.1	56.4	23.1	3.85	1.2
	95	96.9	93.4	85.8	62.7	23.1	4.08	0.81
	96.5	97.1	94.1	82.5	60.6	23.4	6.17	1

## Sheet: 2A
Figure 2A
Reporter cell	FcγRIIIA			Parent
Monoclonal human IgG1	Human IgG free	Anti-DNA	Isotype	Human IgG free	Anti-DNA	Isotype
Increased GFP expression (%)	1.17	40.44	2.25	0.73	-0.17	0.32
	2.17	47.92	0.67	0.39	0.21	0.71
	0.24	40.54	-0.19	0.43	0.73	0.69

## Sheet: 2B
Figure 2B
Reporter cell	FcγRIIIA			Parent
Monoclonal human IgG1	Human IgG free	Anti-U1RNP complex	Isotype	Human IgG free	Anti-U1RNP complex	Isotype
Increased GFP expression (%)	0.25	14.99	0.77	-0.09	-0.32	-0.42
	-0.35	14.9	-0.13	0.87	0.58	0.18
	-0.28	13.02	0.17	-0.2	-0.57	1.02

## Sheet: 2C
Figure 2C
Reporter cell	FcγRIIIA			Parent
Serum IgG	Human IgG free	Anti-U1RNP complex (+)	Anti-U1RNP complex (-)	Human IgG free	Anti-U1RNP complex (+)	Anti-U1RNP complex (-)
Increased GFP expression (%)	-0.49	33.86	0.06	0.26	0.05	0.28
	-0.05	34.32	1.82	-0.16	-0.17	-0.44
	-0.66	28.62	-0.67	0.67	-0.49	0.38

## Sheet: 3B
Figure 3B
	RNA concentration (μg/ml)
	PBS	RNase-Fc	Fc control
U1RNP 200μg/ml	36.2	11.2	35.4
	30.5	8.31	32.6
	32.6	11.2	34.6
Ro60 500μg/ml	12.4	3.19	11.7
	11.2	2.98	10.8
	12.2	3.05	11.5
La 100μg/ml	30.6	2.1	28.7
	25.7	2.05	28
	30.3	1.9	26.9
BSA 500 μg/ml	<1	<1	<1
	<1	<1	<1
	<1	<1	<1

## Sheet: 4A
Figure 4A
Serum IgG	MCTD 5								MCTD 15								SLE 14								SLE 16
RNase	-	+	+	-	-	+	+	-	-	+	+	-	-	+	+	-	-	+	+	-	-	+	+	-	-	+	+	-	-	+	+	-
RNase inhibitor	-	-	+	+	-	-	+	+	-	-	+	+	-	-	+	+	-	-	+	+	-	-	+	+	-	-	+	+	-	-	+	+
U1RNP complex antigen	+				-				+				-				+				-				+				-
GFP expression (%)	46.5	4.83	52.8	47.3	1.97	2.12	3.12	2.45	36.6	30.5	40.6	40.5	2.64	2.52	2.68	3.66	59.7	6.93	60.4	54	0.57	0.94	1.12	1.89	33.4	23.9	35.4	36.6	4.08	3.86	5.16	5.62
	48.6	5.36	51.6	49.3	1.89	2.5	2.94	2.02	40.3	29	42.9	39.3	2.27	2.1	2.86	3.11	57.2	6.59	62.9	56.1	1.03	1.48	1.75	1.33	34.7	28.1	38.2	36.8	5.09	5.2	5.88	5.06
	50.7	5.87	52.2	51.8	1.94	2.52	1.85	1.56	37.5	25.9	38.9	42.8	2.33	2.32	2.63	3.76	62.4	7.56	60.8	58.2	0.71	0.75	1.49	1.01	33.8	27.1	36.4	36.7	4.86	6.72	4.3	5.37

## Sheet: 4B
Figure 4B
Serum IgG	SLE 19								SS 2								SS 7								SS 15
RNase	-	+	+	-	-	+	+	-	-	+	+	-	-	+	+	-	-	+	+	-	-	+	+	-	-	+	+	-	-	+	+	-
RNase inhibitor	-	-	+	+	-	-	+	+	-	-	+	+	-	-	+	+	-	-	+	+	-	-	+	+	-	-	+	+	-	-	+	+
Ro60 antigen	+				-				+				-				+				-				+				-
GFP expression (%)	1.18	24.3	0.94	0.47	0.53	0.65	0.4	0.56	0.85	16	0.91	0.45	0.57	0.58	0.32	0.85	0.87	33.1	0.39	1.24	0.5	1.01	0.62	0.57	1.47	24.1	0.79	0.93	0.63	0.62	0.6	0.32
	1.65	26	0.7	0.7	0.77	0.81	0.47	0.48	1.13	16.5	0.85	0.59	0.47	0.68	0.86	0.17	1.34	37.9	0.46	0.63	0.87	0.95	0.27	0.57	1.03	26.1	0.82	0.6	0.68	0.6	0.66	0.91
	1.98	23.7	0.87	0.9	0.73	0.58	0.57	0.96	1.32	17.3	0.76	0.34	0.39	0.5	0.8	0.18	1.12	38.4	0.69	0.89	0.79	1.09	0.29	0.91	1.28	24.8	1.04	0.95	0.69	0.81	0.49	0.96

## Sheet: 4C
Figure 4C
Serum IgG	SLE 19								SS 3								SS 7								SS 14
RNase	-	+	+	-	-	+	+	-	-	+	+	-	-	+	+	-	-	+	+	-	-	+	+	-	-	+	+	-	-	+	+	-
RNase inhibitor	-	-	+	+	-	-	+	+	-	-	+	+	-	-	+	+	-	-	+	+	-	-	+	+	-	-	+	+	-	-	+	+
La antigen	+				-				+				-				+				-				+				-
GFP expression (%)	8.62	24.9	6.02	3.19	1.89	2	1.64	1.33	2.23	8.12	2.25	1.18	1.45	1.12	1.72	0.62	3.12	21	8.05	1.66	0.98	0.92	0.42	1.32	3.89	22.6	6.03	2.83	1.18	1.67	1.31	1.76
	7.48	29.7	4.53	3.36	1.61	1.9	1.82	1.46	3.09	8.48	2.68	1.19	0.76	1.08	1.16	1.69	3.71	22.3	8.46	1.75	1.85	1.93	1.85	1.21	5.45	24.3	6.74	2.74	1.6	1.65	1.42	1.67
	7.32	28	4.79	3.77	1.64	2.46	2.38	1.71	2.62	6.55	2.14	1.36	0.78	1.02	1.51	1.58	4.12	21.4	7.23	1.52	1.74	1.72	0.7	1.22	4.35	24.3	7.06	2.93	1.77	1.17	2.27	2.14

## Sheet: 4D
Figure 4D
Reporter cell	FcγRIIIA				Parent
RNase	-	+	-	+	-	+	-	+
Anti-Ro60	-	-	+	+	-	-	+	+
Increased GFP expression (%)	0.25	0.28	1.97	13.19	0.043	-0.132	-0.06	0.122
	0.3	0.13	2.22	9.72	0.033	-0.085	-0.008	-0.002
	0.35	0.3	1.9	10.66	-0.041	-0.039	-0.004	0.024

## Sheet: 4E
Figure 4E
Reporter cell	FcγRIIIA				Parent
RNase	-	+	-	+	-	+	-	+
Anti-La	-	-	+	+	-	-	+	+
Increased GFP expression (%)	-0.12	0.11	7.17	50.9	-0.09	-0.07	0.28	-0.36
	-0.13	0.25	24.8	52	0.194	-0.14	0.02	0.18
	-0.46	-0.01	21.28	50.7	0.16	0.09	0.1	-0.14

[truncated: 12 more sheets: 5, 6A, 6B, 7A, 7B, 7C, 8A, 8B, 8C, 9A, 9B, Table 2]
